# Supplementary material for: Proteasomal turnover of the RhoGAP tumor suppressor DLC1 is regulated by HECTD1 and USP7
Source: Sci Rep. 2022 Mar 23;12:5036. doi: 10.1038/s41598-022-08844-3 (PMC8943137; doi:10.1038/s41598-022-08844-3)
Supplement: Supplementary file 2 — Supplementary Information 2. [file 41598_2022_8844_MOESM2_ESM.xlsx]

## Sheet: Tabelle1
Supplementary Table S1. Candidate interaction partners of DLC1 identified by mass spectrometry. See Methods section for experimental details.
Majority protein IDs	Protein names	Gene names	iBAQ control	iBAQ GFP-DLC1
K7ELM7;K7EQS4;K7EKF4;K7EJI2;Q9BZJ4-2;Q9BZJ4	Solute carrier family 25 member 39	SLC25A39	0	3006300
E5RIP1;E5RJX2;P60866;P60866-2	40S ribosomal protein S20	RPS20	0	1376400
Q5VTE0;P68104;A0A087WV01;A0A087WVQ9;A0A2U3TZH3;Q05639	Putative elongation factor 1-alpha-like 3;Elongation factor 1-alpha 1;Elongation factor 1-alpha 2	EEF1A1P5;EEF1A1;EEF1A2	0	1350100
D6RDY9;D6R9G9;D6RHG0;P78383	Solute carrier family 35 member B1	SLC35B1	0	1060500
P0DMV8-2;P0DMV9;P0DMV8;A0A0G2JIW1;V9GZ37		HSPA1A	0	1012500
G3V2C6		ITGA7	0	713460
E5RJI3;Q8WUX9	Charged multivesicular body protein 7	CHMP7	0	712590
P32455	Interferon-induced guanylate-binding protein 1	GBP1	0	707430
Q96FJ2;P63167	Dynein light chain 2, cytoplasmic;Dynein light chain 1, cytoplasmic	DYNLL2;DYNLL1	0	700290
P61204-2;P84077;P61204;F5H423	ADP-ribosylation factor 3;ADP-ribosylation factor 1	ARF3;ARF1	0	445480
P15531;P15531-2;E7ERL0;J3KPD9;Q32Q12;P22392-2	Nucleoside diphosphate kinase A;Nucleoside diphosphate kinase;Nucleoside diphosphate kinase B	NME1;NME2;NME1-NME2	0	420520
P17066;P48741	Heat shock 70 kDa protein 6;Putative heat shock 70 kDa protein 7	HSPA6;HSPA7	0	369080
A6NL93;A6NEL0;P05114	Non-histone chromosomal protein HMG-14	HMGN1	0	335600
G3V4M2;G3V5E8;A0A087WX10;P54803	Galactocerebrosidase	GALC	0	314970
J3KRS3;F5H6L3;E7ERK8;Q17R89-2;Q17R89-3;Q17R89	Rho GTPase-activating protein 44	ARHGAP44	0	306280
Q5JP53;P07437;Q5ST81;Q9BVA1;Q13885	Tubulin beta chain;Tubulin beta-2B chain;Tubulin beta-2A chain	TUBB;TUBB2B;TUBB2A	0	300430
P42677;C9JLI6;H0YMV8;Q71UM5	40S ribosomal protein S27;40S ribosomal protein S27-like	RPS27;RPS27L	0	294390
C9JRZ6;F8WAR4;Q9NX63;A0A286YEX5	MICOS complex subunit MIC19	CHCHD3	0	261620
Q16891-2;Q16891;H7C463;C9J406;B9A067;Q16891-3;Q16891-4	MICOS complex subunit MIC60	IMMT	0	233280
A0A2R8Y7C0;P69905	Hemoglobin subunit alpha	HBA1	0	225740
C9J0E4;P01040	Cystatin-A;Cystatin-A, N-terminally processed	CSTA	0	207240
Q9NZT1	Calmodulin-like protein 5	CALML5	0	205420
K7ERX7;P25705;K7ESA0;K7EQH4;K7EJP1;K7ENJ4;K7EK77;P25705-2;P25705-3	ATP synthase subunit alpha, mitochondrial	ATP5A1	0	190850
Q9Y265-2;Q9Y265;E7ETR0	RuvB-like 1	RUVBL1	0	179340
C9JMM0;B8ZZ43;S4R2Y4;Q13185	Chromobox protein homolog 3	CBX3	0	171640
E5RIY1;P63151;P63151-2	Serine/threonine-protein phosphatase 2A 55 kDa regulatory subunit B alpha isoform	PPP2R2A	0	164610
E7EMB6;E5RIA4;E7ETB3;Q9ULA0-2;Q9ULA0;B9ZVU2;F8WAN0	Aspartyl aminopeptidase	DNPEP	0	155800
P25398	40S ribosomal protein S12	RPS12	0	147300
Q96HS1;F5GXG4;Q96HS1-2	Serine/threonine-protein phosphatase PGAM5, mitochondrial	PGAM5	0	133630
G3V3U4;G3V3I1;G3V295;G3V5Z7;P60900-2;P60900	Proteasome subunit alpha type;Proteasome subunit alpha type-6	PSMA6	0	125020
B4DUR8;P49368-2;P49368	T-complex protein 1 subunit gamma	CCT3	0	124230
F8WF32;P04843	Dolichyl-diphosphooligosaccharide--protein glycosyltransferase subunit 1	RPN1	0	119430
F8WEB6;A2IDB1;Q04917	14-3-3 protein eta	YWHAH	0	113680
B5MDF5;P62826;A0A087X0W0;B4DV51;F5H018;J3KQE5	GTP-binding nuclear protein Ran	RAN	0	112230
C9JL25;E7EXB4;E7ESH4;P10809-2;P10809	60 kDa heat shock protein, mitochondrial	HSPD1	0	105060
P08238;Q58FF8	Heat shock protein HSP 90-beta;Putative heat shock protein HSP 90-beta 2	HSP90AB1;HSP90AB2P	0	103360
F5H2D5;A0A087WVW6;Q9UHV5-2;Q9UHV5-3;Q9UHV5	Rap guanine nucleotide exchange factor-like 1	RAPGEFL1	0	98872
K7EM90;A0A2R8Y6G6;P06733-2;P06733	Enolase;Alpha-enolase	ENO1	0	97539
P60842;J3KT04;J3KS93;E7EMV8;J3KSN7;J3QKZ9;J3QLN6;J3KS25;J3QR64;J3KTB5;J3QL43;J3QS69;J3KT12;E7EQG2;P60842-2;Q14240;Q14240-2	Eukaryotic initiation factor 4A-I;Eukaryotic initiation factor 4A-II	EIF4A1;EIF4A2	0	92602
Q9Y230;Q9Y230-2;X6R2L4;M0R0Y3	RuvB-like 2	RUVBL2	0	91437
P31944	Caspase-14;Caspase-14 subunit p19;Caspase-14 subunit p10	CASP14	0	81109
P17096-2;P17096	High mobility group protein HMG-I/HMG-Y	HMGA1	0	80481
C9J712;C9J0J7;C9JQ45;G5E9Q6;P35080-2;P35080	Profilin;Profilin-2	PFN2	0	78405
H7C2G2;Q93070	Ecto-ADP-ribosyltransferase 4	ART4	0	75248
G3V5T6;H0YJ77;H0YJX6;O14744-4;O14744-3;O14744-5;O14744-2;O14744	Protein arginine N-methyltransferase 5;Protein arginine N-methyltransferase 5, N-terminally processed	PRMT5	0	75006
C9J8M6;P33993-2;P33993	DNA replication licensing factor MCM7	MCM7	0	74505
F8VPF3;F8W1R7;J3KND3;G8JLA2;G3V1V0;F8W1I5;B7Z6Z4;P60660-2;P60660;P14649	Myosin light polypeptide 6;Myosin light chain 6B	PDE6H;MYL6B;MYL6	0	72695
P30050-2;P30050	60S ribosomal protein L12	RPL12	0	71453
M0QY96;M0R2I7;M0QZM1;A0A087X0X3;P52272-2;P52272	Heterogeneous nuclear ribonucleoprotein M	HNRNPM	0	67273
H0YJM8;P28074-2;P28074;P28074-3	Proteasome subunit beta type-5	PSMB5	0	66559
A0A087WT28			0	66319
A0A2R8YDE6;Q9UBN7;Q9UBN7-2	Histone deacetylase 6	HDAC6	0	65671
O60701-2;O60701;D6RHF4;E9PBD2;E7ER95;E7ER83;E7ETF4;E7EV97;O60701-3	UDP-glucose 6-dehydrogenase	UGDH	0	65282
P60174-4;P60174;P60174-3;U3KPS5;U3KQF3;U3KPZ0	Triosephosphate isomerase	TPI1	0	63533
P00390-5;P00390-4;P00390-2;P00390-3;P00390	Glutathione reductase, mitochondrial	GSR	0	59809
P28072	Proteasome subunit beta type-6	PSMB6	0	56206
Q5VVC8;P62913-2;P62913	60S ribosomal protein L11	RPL11	0	53685
P47929	Galectin-7	LGALS7	0	47519
Q5JUP3;Q9BQI0-4;Q9BQI0-3;Q9BQI0;Q9BQI0-2	Allograft inflammatory factor 1-like	AIF1L	0	46568
A0A087WWI6;P61962	DDB1- and CUL4-associated factor 7	DCAF7	0	41768
P31947-2;P31947	14-3-3 protein sigma	SFN	0	38494
P38646	Stress-70 protein, mitochondrial	HSPA9	0	36337
F5H867;F5H0E2;H0YFS2;F5GZS6;J3KPF3;P08195-2;P08195-3;P08195;P08195-4	4F2 cell-surface antigen heavy chain	SLC3A2	0	36179
G3V1A4;E9PP50;E9PK25;P23528	Cofilin-1	CFL1	0	34691
P27348;E9PG15	14-3-3 protein theta	YWHAQ	0	34079
P23526-2;P23526	Adenosylhomocysteinase	AHCY	0	33355
P31946-2;P31946;Q4VY20;A0A0J9YWZ2;Q4VY19;A0A0J9YWE8	14-3-3 protein beta/alpha;14-3-3 protein beta/alpha, N-terminally processed	YWHAB	0	31813
H0YIV0;P14625	Endoplasmin	HSP90B1	0	28629
Q5T6W2;P61978-3;P61978;P61978-2	Heterogeneous nuclear ribonucleoprotein K	HNRNPK	0	26009
H7BY16;P19338	Nucleolin	NCL	0	25316
A0A0B4J269;Q13509;Q13509-2;K7ESM5;Q9BUF5	Tubulin beta-3 chain;Tubulin beta-6 chain	TUBB3;TUBB6	0	24929
P05198	Eukaryotic translation initiation factor 2 subunit 1	EIF2S1	0	23121
P12004	Proliferating cell nuclear antigen	PCNA	0	22145
P49411	Elongation factor Tu, mitochondrial	TUFM	0	20524
M0QY11;J3KQC8;Q6NX49	Zinc finger protein 544	ZNF544	0	19952
H0YJW3;H9KV75;P12814-2;P12814;P12814-3;P12814-4;H0YJ11;H7C5W8	Alpha-actinin-1	ACTN1	0	17968
P00338-4;P00338;P00338-3	L-lactate dehydrogenase A chain	LDHA	0	17942
Q5H928;Q99714-2;Q99714	3-hydroxyacyl-CoA dehydrogenase type-2	HSD17B10	0	17459
P49454	Centromere protein F	CENPF	0	17284
D6RJ96;A0A0A0MSM0;E9PDE8;Q92598-2;Q92598-3;O95757;Q92598;Q92598-4	Heat shock protein 105 kDa;Heat shock 70 kDa protein 4L	HSPA4L;HSPH1	0	16601
Q9Y512	Sorting and assembly machinery component 50 homolog	SAMM50	0	15170
E5RHW4;O94905;E5RJ09;B0QZ43;O94905-2;O94905-3;O75477	Erlin-2;Erlin-1	ERLIN2;ERLIN1	0	14922
E9PC52;Q16576	Histone-binding protein RBBP7	RBBP7	0	14873
A0A087WWY3;Q60FE5;P21333-2;P21333	Filamin-A	FLNA	0	14212
Q14247-3;Q14247;Q14247-2	Src substrate cortactin	CTTN	0	12935
M0QXF2;M0R116;B1AKY9;A0A2R8YEY8;A0A0A0MT26;P05023-2;P05023-3;P13637;P50993;P05023-4;P05023;P13637-2;P13637-3;P20648	Sodium/potassium-transporting ATPase subunit alpha-1;Sodium/potassium-transporting ATPase subunit alpha-3;Sodium/potassium-transporting ATPase subunit alpha-2;Potassium-transporting ATPase alpha chain 1	ATP1A3;ATP1A2;ATP1A1;ATP4A	0	12165
P31153-2;P31153	S-adenosylmethionine synthase isoform type-2	MAT2A	0	10644
H0Y449;P67809	Nuclease-sensitive element-binding protein 1	YBX1	0	10565
A0A0A0MTS7;Q8WZ42-5;Q8WZ42-11;Q8WZ42-4;Q8WZ42-7;Q8WZ42-2;Q8WZ42;Q8WZ42-8;Q8WZ42-13;Q8WZ42-12	Titin	TTN	0	7738
P22735	Protein-glutamine gamma-glutamyltransferase K	TGM1	0	7093.5
Q92820	Gamma-glutamyl hydrolase	GGH	0	6816.4
A0A0D9SF54;A0A0D9SGF6;Q13813-3;Q13813;Q13813-2	Spectrin alpha chain, non-erythrocytic 1	SPTAN1	0	6755.4
A0A087WVQ6;Q00610-2;Q00610	Clathrin heavy chain 1	CLTC	0	4223.6
A0A0D9SFE5;E9PBF6;P20700	Lamin-B1	LMNB1	0	3687.3
F5H2X1;H3BND8;A0A669KBL1;Q93009-3;Q93009	Ubiquitin carboxyl-terminal hydrolase;Ubiquitin carboxyl-terminal hydrolase 7	USP7	0	3066.8
A0A075B730;P58107	Epiplakin	EPPK1	0	2837.9
F5H6X6;Q14697	Neutral alpha-glucosidase AB	GANAB	0	2767.5
P35579-2;P35579	Myosin-9	MYH9	0	2509.2
G3V4V5;H0YJP0;A0A087X2H1;Q9ULT8	E3 ubiquitin-protein ligase HECTD1	HECTD1	0	2391.3
V9GYZ6;P07814	Bifunctional glutamate/proline--tRNA ligase;Glutamate--tRNA ligase;Proline--tRNA ligase	EPRS	0	1425.3
A0A087WUZ3;Q01082-3;Q01082-2;Q01082	Spectrin beta chain, non-erythrocytic 1	SPTBN1	0	1153.4
